# Supplementary material for: Transcriptome Sequencing and Chemical Analysis Reveal the Formation Mechanism of White Florets in Carthamus tinctorius L
Source: Plants (Basel). 2020 Jul 4;9(7):847. doi: 10.3390/plants9070847 (PMC7412316; doi:10.3390/plants9070847)
Supplement: Supplementary file 1 [file plants-09-00847-s001.zip]

Archive with 11 entries (10 files):
- Supplementary Materials/
- Supplementary Materials/Figure S1.jpeg
- Supplementary Materials/Figure S2.jpg
- Supplementary Materials/Figure S3.jpg
- Supplementary Materials/Figure S4.jpg
- Supplementary Materials/Supplementary Figures.docx
- Supplementary Materials/Table S1.xlsx
- Supplementary Materials/Table S2.xlsx
- Supplementary Materials/Table S3.xlsx
- Supplementary Materials/Table S4.xlsx
- Supplementary Materials/Table S5.xlsx
