# Supplementary material for: Transcriptome Sequencing and Chemical Analysis Reveal the Formation Mechanism of White Florets in Carthamus tinctorius L
Source: Plants (Basel). 2020 Jul 4;9(7):847. doi: 10.3390/plants9070847 (PMC7412316; doi:10.3390/plants9070847)
Supplement: Supplementary file 1 [file plants-09-00847-s001.zip › Supplementary Materials/Table S1.xlsx]

## Sheet: Sheet1
Table S1: Statistical table of comparison with assembly results
Sample	Clean Reads	Mapped Reads	Mapped Ratio
R1	23604360	18901981	0.8008
R2	23080924	18364131	0.7956
R3	24048867	19220145	0.7992
W1	20940322	16784773	0.8016
W2	24262584	19205845	0.7916
W3	22814828	18143617	0.7953
