# Supplementary material for: Transcriptome Sequencing and Chemical Analysis Reveal the Formation Mechanism of White Florets in Carthamus tinctorius L
Source: Plants (Basel). 2020 Jul 4;9(7):847. doi: 10.3390/plants9070847 (PMC7412316; doi:10.3390/plants9070847)
Supplement: Supplementary file 1 [file plants-09-00847-s001.zip › Supplementary Materials/Table S2.xlsx]

## Sheet: Sheet2
Table S2: Results of RT-qPCR
Sample Name	Gene	Unigene Name	Reporter	Quencher	Cq	Cq Mean	ΔCq	ΔΔCq	2^-ΔΔCq	Tm1
W1	PAL	TRINITY_DN79913_c0_g3	SYBR	None	26	26.01	3.18	0	1	83.43
W1		TRINITY_DN79913_c0_g3	SYBR	None	25.95	26.01	3.18	0	1	83.53
W1		TRINITY_DN79913_c0_g3	SYBR	None	26.1	26.01	3.18	0	1	83.63
W2		TRINITY_DN79913_c0_g3	SYBR	None	27.39	27.36	2.74	-0.44	1.3566	83.13
W2		TRINITY_DN79913_c0_g3	SYBR	None	27.34	27.36	2.74	-0.44	1.3566	83.33
W2		TRINITY_DN79913_c0_g3	SYBR	None	27.37	27.36	2.74	-0.44	1.3566	83.43
W3		TRINITY_DN79913_c0_g3	SYBR	None	26.24	25.97	3.08	-0.1	1.07177	83.03
W3		TRINITY_DN79913_c0_g3	SYBR	None	25.7	25.97	3.08	-0.1	1.07177	83.13
W3		TRINITY_DN79913_c0_g3	SYBR	None	25.97	25.97	3.08	-0.1	1.07177	83.23
R1		TRINITY_DN79913_c0_g3	SYBR	None	26.07	25.75	2.61	-0.57	1.48452	83.13
R1		TRINITY_DN79913_c0_g3	SYBR	None	25.57	25.75	2.61	-0.57	1.48452	83.13
R1		TRINITY_DN79913_c0_g3	SYBR	None	25.6	25.75	2.61	-0.57	1.48452	83.13
R2		TRINITY_DN79913_c0_g3	SYBR	None	28.69	28.45	3.7	0.52	0.697372	83.13
R2		TRINITY_DN79913_c0_g3	SYBR	None	28.39	28.45	3.7	0.52	0.697372	83.13
R2		TRINITY_DN79913_c0_g3	SYBR	None	28.26	28.45	3.7	0.52	0.697372	83.23
R3		TRINITY_DN79913_c0_g3	SYBR	None	27.5	27.37	3.68	0.5	0.707107	83.23
R3		TRINITY_DN79913_c0_g3	SYBR	None	27.24	27.37	3.68	0.5	0.707107	83.23
R3		TRINITY_DN79913_c0_g3	SYBR	None	27.36	27.37	3.68	0.5	0.707107	83.23
W1	PAL	TRINITY_DN79913_c0_g1	SYBR	None	26.71	26.74	3.91	0	1	87.62
W1		TRINITY_DN79913_c0_g1	SYBR	None	26.6	26.74	3.91	0	1	87.62
W1		TRINITY_DN79913_c0_g1	SYBR	None	26.91	26.74	3.91	0	1	87.52
W2		TRINITY_DN79913_c0_g1	SYBR	None	28.89	28.96	4.34	0.43	0.742262	87.42
W2		TRINITY_DN79913_c0_g1	SYBR	None	29.16	28.96	4.34	0.43	0.742262	87.42
W2		TRINITY_DN79913_c0_g1	SYBR	None	28.84	28.96	4.34	0.43	0.742262	87.42
W3		TRINITY_DN79913_c0_g1	SYBR	None	28.24	28.58	5.69	1.78	0.291183	87.22
W3		TRINITY_DN79913_c0_g1	SYBR	None	28.98	28.58	5.69	1.78	0.291183	87.22
W3		TRINITY_DN79913_c0_g1	SYBR	None	28.53	28.58	5.69	1.78	0.291183	87.22
R1		TRINITY_DN79913_c0_g1	SYBR	None	26.78	26.9	3.76	-0.15	1.10957	87.22
R1		TRINITY_DN79913_c0_g1	SYBR	None	27.04	26.9	3.76	-0.15	1.10957	87.22
R1		TRINITY_DN79913_c0_g1	SYBR	None	26.89	26.9	3.76	-0.15	1.10957	87.32
R2		TRINITY_DN79913_c0_g1	SYBR	None	27.76	27.92	3.17	-0.74	1.67018	87.22
R2		TRINITY_DN79913_c0_g1	SYBR	None	27.87	27.92	3.17	-0.74	1.67018	87.22
R2		TRINITY_DN79913_c0_g1	SYBR	None	28.13	27.92	3.17	-0.74	1.67018	87.22
R3		TRINITY_DN79913_c0_g1	SYBR	None	28.92	29.09	5.4	1.49	0.356013	87.32
R3		TRINITY_DN79913_c0_g1	SYBR	None	29.16	29.09	5.4	1.49	0.356013	87.12
R3		TRINITY_DN79913_c0_g1	SYBR	None	29.17	29.09	5.4	1.49	0.356013	87.22
W1	PAL	TRINITY_DN49653_c0_g1	SYBR	None	28.94	28.86	6.03	0	1	85.53
W1		TRINITY_DN49653_c0_g1	SYBR	None	28.98	28.86	6.03	0	1	85.43
W1		TRINITY_DN49653_c0_g1	SYBR	None	28.65	28.86	6.03	0	1	85.23
W2		TRINITY_DN49653_c0_g1	SYBR	None	28.41	28.18	3.56	-2.47	5.54044	85.33
W2		TRINITY_DN49653_c0_g1	SYBR	None	28.18	28.18	3.56	-2.47	5.54044	85.33
W2		TRINITY_DN49653_c0_g1	SYBR	None	27.96	28.18	3.56	-2.47	5.54044	85.33
W3		TRINITY_DN49653_c0_g1	SYBR	None	28.09	28.29	5.4	-0.63	1.54756	84.83
W3		TRINITY_DN49653_c0_g1	SYBR	None	28.35	28.29	5.4	-0.63	1.54756	84.93
W3		TRINITY_DN49653_c0_g1	SYBR	None	28.42	28.29	5.4	-0.63	1.54756	84.83
R1		TRINITY_DN49653_c0_g1	SYBR	None	26.18	26.06	2.92	-3.11	8.63383	85.03
R1		TRINITY_DN49653_c0_g1	SYBR	None	26.02	26.06	2.92	-3.11	8.63383	85.03
R1		TRINITY_DN49653_c0_g1	SYBR	None	25.98	26.06	2.92	-3.11	8.63383	85.03
R2		TRINITY_DN49653_c0_g1	SYBR	None	27.78	27.77	3.02	-3.01	8.05564	84.73
R2		TRINITY_DN49653_c0_g1	SYBR	None	27.62	27.77	3.02	-3.01	8.05564	84.93
R2		TRINITY_DN49653_c0_g1	SYBR	None	27.89	27.77	3.02	-3.01	8.05564	84.83
R3		TRINITY_DN49653_c0_g1	SYBR	None	26.84	26.78	3.09	-2.94	7.67411	85.33
R3		TRINITY_DN49653_c0_g1	SYBR	None	26.65	26.78	3.09	-2.94	7.67411	85.33
R3		TRINITY_DN49653_c0_g1	SYBR	None	26.86	26.78	3.09	-2.94	7.67411	85.33
W1	PAL	TRINITY_DN77777_c0_g1	SYBR	None	27.72	27.75	4.92	0	1	80.74
W1		TRINITY_DN77777_c0_g1	SYBR	None	27.77	27.75	4.92	0	1	80.64
W1		TRINITY_DN77777_c0_g1	SYBR	None	27.76	27.75	4.92	0	1	80.74
W2		TRINITY_DN77777_c0_g1	SYBR	None	27.57	27.7	3.08	-1.84	3.5801	80.74
W2		TRINITY_DN77777_c0_g1	SYBR	None	27.63	27.7	3.08	-1.84	3.5801	80.74
W2		TRINITY_DN77777_c0_g1	SYBR	None	27.91	27.7	3.08	-1.84	3.5801	80.74
W3		TRINITY_DN77777_c0_g1	SYBR	None	28.57	28.8	5.91	0.99	0.503478	80.54
W3		TRINITY_DN77777_c0_g1	SYBR	None	28.8	28.8	5.91	0.99	0.503478	80.44
W3		TRINITY_DN77777_c0_g1	SYBR	None	29.02	28.8	5.91	0.99	0.503478	80.44
R1		TRINITY_DN77777_c0_g1	SYBR	None	24.26	24.31	1.17	-3.75	13.4543	80.54
R1		TRINITY_DN77777_c0_g1	SYBR	None	24.36	24.31	1.17	-3.75	13.4543	80.44
R1		TRINITY_DN77777_c0_g1	SYBR	None	24.31	24.31	1.17	-3.75	13.4543	80.44
R2		TRINITY_DN77777_c0_g1	SYBR	None	26.61	26.68	1.93	-2.99	7.94474	80.44
R2		TRINITY_DN77777_c0_g1	SYBR	None	26.55	26.68	1.93	-2.99	7.94474	80.34
R2		TRINITY_DN77777_c0_g1	SYBR	None	26.88	26.68	1.93	-2.99	7.94474	80.44
R3		TRINITY_DN77777_c0_g1	SYBR	None	25.58	25.58	1.89	-3.03	8.1681	80.54
R3		TRINITY_DN77777_c0_g1	SYBR	None	25.61	25.58	1.89	-3.03	8.1681	80.64
R3		TRINITY_DN77777_c0_g1	SYBR	None	25.56	25.58	1.89	-3.03	8.1681	80.44
W1	4CL	TRINITY_DN66072_c0_g1	SYBR	None	26.05	25.98	3.24	0	1	85.43
W1		TRINITY_DN66072_c0_g1	SYBR	None	25.89	25.98	3.24	0	1	85.33
W1		TRINITY_DN66072_c0_g1	SYBR	None	26.01	25.98	3.24	0	1	85.23
W2		TRINITY_DN66072_c0_g1	SYBR	None	26.34	26.35	1.67	-1.57	2.96905	85.03
W2		TRINITY_DN66072_c0_g1	SYBR	None	26.43	26.35	1.67	-1.57	2.96905	85.03
W2		TRINITY_DN66072_c0_g1	SYBR	None	26.29	26.35	1.67	-1.57	2.96905	85.13
W3		TRINITY_DN66072_c0_g1	SYBR	None	25.52	25.56	2.83	-0.41	1.32869	85.03
W3		TRINITY_DN66072_c0_g1	SYBR	None	25.5	25.56	2.83	-0.41	1.32869	84.93
W3		TRINITY_DN66072_c0_g1	SYBR	None	25.64	25.56	2.83	-0.41	1.32869	84.93
R1		TRINITY_DN66072_c0_g1	SYBR	None	25.07	25.02	2.14	-1.1	2.14355	85.23
R1		TRINITY_DN66072_c0_g1	SYBR	None	25.01	25.02	2.14	-1.1	2.14355	85.03
R1		TRINITY_DN66072_c0_g1	SYBR	None	24.99	25.02	2.14	-1.1	2.14355	85.03
R2		TRINITY_DN66072_c0_g1	SYBR	None	27.59	27.59	2.94	-0.3	1.23114	85.03
R2		TRINITY_DN66072_c0_g1	SYBR	None	27.44	27.59	2.94	-0.3	1.23114	85.03
R2		TRINITY_DN66072_c0_g1	SYBR	None	27.74	27.59	2.94	-0.3	1.23114	85.03
R3		TRINITY_DN66072_c0_g1	SYBR	None	25.55	25.51	1.93	-1.31	2.47942	85.33
R3		TRINITY_DN66072_c0_g1	SYBR	None	25.44	25.51	1.93	-1.31	2.47942	85.13
R3		TRINITY_DN66072_c0_g1	SYBR	None	25.54	25.51	1.93	-1.31	2.47942	85.13
W1	4CL	TRINITY_DN136015_c0_g1	SYBR	None	26.88	26.9	4.13	0	1	85.93
W1		TRINITY_DN136015_c0_g1	SYBR	None	26.93	26.9	4.13	0	1	86.03
W1		TRINITY_DN136015_c0_g1	SYBR	None	26.9	26.9	4.13	0	1	85.93
W2		TRINITY_DN136015_c0_g1	SYBR	None	27.74	27.53	3.06	-1.07	2.09943	85.93
W2		TRINITY_DN136015_c0_g1	SYBR	None	27.4	27.53	3.06	-1.07	2.09943	85.83
W2		TRINITY_DN136015_c0_g1	SYBR	None	27.46	27.53	3.06	-1.07	2.09943	85.83
W3		TRINITY_DN136015_c0_g1	SYBR	None	27.16	26.99	4.16	0.03	0.97942	85.63
W3		TRINITY_DN136015_c0_g1	SYBR	None	26.78	26.99	4.16	0.03	0.97942	85.63
W3		TRINITY_DN136015_c0_g1	SYBR	None	27.04	26.99	4.16	0.03	0.97942	85.63
R1		TRINITY_DN136015_c0_g1	SYBR	None	26.45	26.39	3.34	-0.79	1.72907	85.73
R1		TRINITY_DN136015_c0_g1	SYBR	None	26.37	26.39	3.34	-0.79	1.72907	85.63
R1		TRINITY_DN136015_c0_g1	SYBR	None	26.36	26.39	3.34	-0.79	1.72907	85.63
R2		TRINITY_DN136015_c0_g1	SYBR	None	28.83	28.7	4.02	-0.11	1.07923	85.73
R2		TRINITY_DN136015_c0_g1	SYBR	None	28.47	28.7	4.02	-0.11	1.07923	85.53
R2		TRINITY_DN136015_c0_g1	SYBR	None	28.78	28.7	4.02	-0.11	1.07923	85.63
R3		TRINITY_DN136015_c0_g1	SYBR	None	27.12	26.91	3.3	-0.83	1.77769	85.63
R3		TRINITY_DN136015_c0_g1	SYBR	None	26.89	26.91	3.3	-0.83	1.77769	85.63
R3		TRINITY_DN136015_c0_g1	SYBR	None	26.73	26.91	3.3	-0.83	1.77769	85.63
W1	4CL	TRINITY_DN80006_c2_g1	SYBR	None	20.95	20.91	-1.86	0	1	82.44
W1		TRINITY_DN80006_c2_g1	SYBR	None	20.84	20.91	-1.86	0	1	82.44
W1		TRINITY_DN80006_c2_g1	SYBR	None	20.94	20.91	-1.86	0	1	82.34
W2		TRINITY_DN80006_c2_g1	SYBR	None	22.21	22.28	-2.19	-0.33	1.25701	82.24
W2		TRINITY_DN80006_c2_g1	SYBR	None	22.39	22.28	-2.19	-0.33	1.25701	82.34
W2		TRINITY_DN80006_c2_g1	SYBR	None	22.23	22.28	-2.19	-0.33	1.25701	82.24
W3		TRINITY_DN80006_c2_g1	SYBR	None	21	21.1	-1.73	0.13	0.913831	82.14
W3		TRINITY_DN80006_c2_g1	SYBR	None	21.2	21.1	-1.73	0.13	0.913831	82.14
W3		TRINITY_DN80006_c2_g1	SYBR	None	21.1	21.1	-1.73	0.13	0.913831	82.14
R1		TRINITY_DN80006_c2_g1	SYBR	None	22.3	22.35	-0.7	1.16	0.447513	81.94
R1		TRINITY_DN80006_c2_g1	SYBR	None	22.4	22.35	-0.7	1.16	0.447513	82.14
R1		TRINITY_DN80006_c2_g1	SYBR	None	22.35	22.35	-0.7	1.16	0.447513	81.94
R2		TRINITY_DN80006_c2_g1	SYBR	None	24.14	24.28	-0.4	1.46	0.363493	81.94
R2		TRINITY_DN80006_c2_g1	SYBR	None	24.29	24.28	-0.4	1.46	0.363493	81.84
R2		TRINITY_DN80006_c2_g1	SYBR	None	24.41	24.28	-0.4	1.46	0.363493	81.94
R3		TRINITY_DN80006_c2_g1	SYBR	None	22.41	22.46	-1.15	0.71	0.61132	82.04
R3		TRINITY_DN80006_c2_g1	SYBR	None	22.38	22.46	-1.15	0.71	0.61132	82.04
R3		TRINITY_DN80006_c2_g1	SYBR	None	22.61	22.46	-1.15	0.71	0.61132	81.94
W1	4CL	TRINITY_DN65530_c0_g1	SYBR	None	28.29	28.13	5.36	0	1	79.34
W1		TRINITY_DN65530_c0_g1	SYBR	None	28.23	28.13	5.36	0	1	79.15
W1		TRINITY_DN65530_c0_g1	SYBR	None	27.86	28.13	5.36	0	1	79.05
W2		TRINITY_DN65530_c0_g1	SYBR	None	28.84	29.1	4.63	-0.73	1.65864	79.15
W2		TRINITY_DN65530_c0_g1	SYBR	None	29.4	29.1	4.63	-0.73	1.65864	78.95
W2		TRINITY_DN65530_c0_g1	SYBR	None	29.07	29.1	4.63	-0.73	1.65864	78.85
W3		TRINITY_DN65530_c0_g1	SYBR	None	28.63	28.78	5.95	0.59	0.664343	78.85
W3		TRINITY_DN65530_c0_g1	SYBR	None	29.09	28.78	5.95	0.59	0.664343	78.95
W3		TRINITY_DN65530_c0_g1	SYBR	None	28.61	28.78	5.95	0.59	0.664343	78.85
R1		TRINITY_DN65530_c0_g1	SYBR	None	28.42	28.31	5.26	-0.1	1.07177	78.85
R1		TRINITY_DN65530_c0_g1	SYBR	None	28.34	28.31	5.26	-0.1	1.07177	78.85
R1		TRINITY_DN65530_c0_g1	SYBR	None	28.19	28.31	5.26	-0.1	1.07177	78.75
R2		TRINITY_DN65530_c0_g1	SYBR	None	29.55	29.63	4.95	-0.41	1.32869	78.75
R2		TRINITY_DN65530_c0_g1	SYBR	None	29.49	29.63	4.95	-0.41	1.32869	78.75
R2		TRINITY_DN65530_c0_g1	SYBR	None	29.85	29.63	4.95	-0.41	1.32869	78.65
R3		TRINITY_DN65530_c0_g1	SYBR	None	28.64	28.6	4.99	-0.37	1.29235	78.85
R3		TRINITY_DN65530_c0_g1	SYBR	None	28.71	28.6	4.99	-0.37	1.29235	78.95
R3		TRINITY_DN65530_c0_g1	SYBR	None	28.46	28.6	4.99	-0.37	1.29235	78.75
W1	C4H	TRINITY_DN73810_c0_g1	SYBR	None	24.3	24.32	1.55	0	1	87.02
W1		TRINITY_DN73810_c0_g1	SYBR	None	24.33	24.32	1.55	0	1	87.02
W1		TRINITY_DN73810_c0_g1	SYBR	None	24.34	24.32	1.55	0	1	86.92
W2		TRINITY_DN73810_c0_g1	SYBR	None	23	23.13	-1.34	-2.89	7.4127	87.02
W2		TRINITY_DN73810_c0_g1	SYBR	None	23.09	23.13	-1.34	-2.89	7.4127	86.82
W2		TRINITY_DN73810_c0_g1	SYBR	None	23.3	23.13	-1.34	-2.89	7.4127	86.92
W3		TRINITY_DN73810_c0_g1	SYBR	None	24.55	24.7	1.87	0.32	0.80107	86.52
W3		TRINITY_DN73810_c0_g1	SYBR	None	24.71	24.7	1.87	0.32	0.80107	86.62
W3		TRINITY_DN73810_c0_g1	SYBR	None	24.85	24.7	1.87	0.32	0.80107	86.72
R1		TRINITY_DN73810_c0_g1	SYBR	None	21.11	21.16	-1.89	-3.44	10.8528	86.62
R1		TRINITY_DN73810_c0_g1	SYBR	None	21.16	21.16	-1.89	-3.44	10.8528	86.62
R1		TRINITY_DN73810_c0_g1	SYBR	None	21.2	21.16	-1.89	-3.44	10.8528	86.72
R2		TRINITY_DN73810_c0_g1	SYBR	None	23.06	23.06	-1.62	-3.17	9.00047	86.62
R2		TRINITY_DN73810_c0_g1	SYBR	None	23.09	23.06	-1.62	-3.17	9.00047	86.72
R2		TRINITY_DN73810_c0_g1	SYBR	None	23.05	23.06	-1.62	-3.17	9.00047	86.62
R3		TRINITY_DN73810_c0_g1	SYBR	None	23.17	23.28	-0.33	-1.88	3.68075	86.72
R3		TRINITY_DN73810_c0_g1	SYBR	None	23.29	23.28	-0.33	-1.88	3.68075	86.62
R3		TRINITY_DN73810_c0_g1	SYBR	None	23.38	23.28	-0.33	-1.88	3.68075	86.72
W1	CHS	TRINITY_DN78058_c6_g2	SYBR	None	25.71	25.68	2.71	0	1	84.83
W1		TRINITY_DN78058_c6_g2	SYBR	None	25.66	25.68	2.71	0	1	84.73
W1		TRINITY_DN78058_c6_g2	SYBR	None	25.68	25.68	2.71	0	1	84.83
W2		TRINITY_DN78058_c6_g2	SYBR	None	25.31	25.21	0.62	-2.09	4.25748	84.63
W2		TRINITY_DN78058_c6_g2	SYBR	None	25.16	25.21	0.62	-2.09	4.25748	84.63
W2		TRINITY_DN78058_c6_g2	SYBR	None	25.16	25.21	0.62	-2.09	4.25748	84.63
W3		TRINITY_DN78058_c6_g2	SYBR	None	27	26.85	3.99	1.28	0.411796	84.43
W3		TRINITY_DN78058_c6_g2	SYBR	None	26.82	26.85	3.99	1.28	0.411796	84.43
W3		TRINITY_DN78058_c6_g2	SYBR	None	26.74	26.85	3.99	1.28	0.411796	84.43
R1		TRINITY_DN78058_c6_g2	SYBR	None	25.8	25.65	2.45	-0.26	1.19748	84.03
R1		TRINITY_DN78058_c6_g2	SYBR	None	25.58	25.65	2.45	-0.26	1.19748	84.03
R1		TRINITY_DN78058_c6_g2	SYBR	None	25.58	25.65	2.45	-0.26	1.19748	84.13
R2		TRINITY_DN78058_c6_g2	SYBR	None	24.68	24.45	-0.4	-3.11	8.63383	84.23
R2		TRINITY_DN78058_c6_g2	SYBR	None	24.31	24.45	-0.4	-3.11	8.63383	84.13
R2		TRINITY_DN78058_c6_g2	SYBR	None	24.37	24.45	-0.4	-3.11	8.63383	84.23
R3		TRINITY_DN78058_c6_g2	SYBR	None	29.14	28.91	5.09	2.38	0.192109	83.93
R3		TRINITY_DN78058_c6_g2	SYBR	None	28.85	28.91	5.09	2.38	0.192109	84.03
R3		TRINITY_DN78058_c6_g2	SYBR	None	28.76	28.91	5.09	2.38	0.192109	83.93
W1	CHS	TRINITY_DN77556_c0_g3	SYBR	None	24.6	24.54	-1.31	0	1	87.12
W1		TRINITY_DN77556_c0_g3	SYBR	None	24.47	24.54	-1.31	0	1	87.02
W1		TRINITY_DN77556_c0_g3	SYBR	None	24.56	24.54	-1.31	0	1	87.12
W2		TRINITY_DN77556_c0_g3	SYBR	None	28.21	28.07	-0.32	0.99	0.503478	86.82
W2		TRINITY_DN77556_c0_g3	SYBR	None	28.11	28.07	-0.32	0.99	0.503478	86.82
W2		TRINITY_DN77556_c0_g3	SYBR	None	27.89	28.07	-0.32	0.99	0.503478	86.82
W3		TRINITY_DN77556_c0_g3	SYBR	None	25.9	25.87	-0.37	0.94	0.521233	86.82
W3		TRINITY_DN77556_c0_g3	SYBR	None	25.79	25.87	-0.37	0.94	0.521233	86.62
W3		TRINITY_DN77556_c0_g3	SYBR	None	25.91	25.87	-0.37	0.94	0.521233	86.72
R1		TRINITY_DN77556_c0_g3	SYBR	None	27.12	26.9	0.7	2.01	0.248273	86.72
R1		TRINITY_DN77556_c0_g3	SYBR	None	26.77	26.9	0.7	2.01	0.248273	86.72
R1		TRINITY_DN77556_c0_g3	SYBR	None	26.82	26.9	0.7	2.01	0.248273	86.92
R2		TRINITY_DN77556_c0_g3	SYBR	None	28.18	28.35	1.14	2.45	0.183011	86.82
R2		TRINITY_DN77556_c0_g3	SYBR	None	28.32	28.35	1.14	2.45	0.183011	86.72
R2		TRINITY_DN77556_c0_g3	SYBR	None	28.54	28.35	1.14	2.45	0.183011	86.72
R3		TRINITY_DN77556_c0_g3	SYBR	None	24.65	24.54	-1.07	0.24	0.846745	87.22
R3		TRINITY_DN77556_c0_g3	SYBR	None	24.37	24.54	-1.07	0.24	0.846745	87.12
R3		TRINITY_DN77556_c0_g3	SYBR	None	24.61	24.54	-1.07	0.24	0.846745	87.02
W1	CHS	TRINITY_DN77556_c0_g1	SYBR	None	30.87	30.67	7.7	0	1	86.62
W1		TRINITY_DN77556_c0_g1	SYBR	None	30.45	30.67	7.7	0	1	86.72
W1		TRINITY_DN77556_c0_g1	SYBR	None	30.69	30.67	7.7	0	1	86.82
W2		TRINITY_DN77556_c0_g1	SYBR	None	30.58	30.67	6.08	-1.62	3.07375	86.62
W2		TRINITY_DN77556_c0_g1	SYBR	None	31.01	30.67	6.08	-1.62	3.07375	86.52
W2		TRINITY_DN77556_c0_g1	SYBR	None	30.41	30.67	6.08	-1.62	3.07375	86.62
W3		TRINITY_DN77556_c0_g1	SYBR	None	30.55	30.58	7.72	0.02	0.986233	86.32
W3		TRINITY_DN77556_c0_g1	SYBR	None	30.47	30.58	7.72	0.02	0.986233	86.32
W3		TRINITY_DN77556_c0_g1	SYBR	None	30.72	30.58	7.72	0.02	0.986233	86.42
R1		TRINITY_DN77556_c0_g1	SYBR	None	29.28	29.42	6.22	-1.48	2.78949	86.32
R1		TRINITY_DN77556_c0_g1	SYBR	None	29.66	29.42	6.22	-1.48	2.78949	86.52
R1		TRINITY_DN77556_c0_g1	SYBR	None	29.31	29.42	6.22	-1.48	2.78949	86.42
R2		TRINITY_DN77556_c0_g1	SYBR	None	30.78	30.86	6.01	-1.69	3.22657	86.03
R2		TRINITY_DN77556_c0_g1	SYBR	None	30.86	30.86	6.01	-1.69	3.22657	85.53
R2		TRINITY_DN77556_c0_g1	SYBR	None	30.94	30.86	6.01	-1.69	3.22657	86.13
R3		TRINITY_DN77556_c0_g1	SYBR	None	29.52	29.33	5.51	-2.19	4.56305	86.52
R3		TRINITY_DN77556_c0_g1	SYBR	None	29.38	29.33	5.51	-2.19	4.56305	86.42
R3		TRINITY_DN77556_c0_g1	SYBR	None	29.08	29.33	5.51	-2.19	4.56305	86.52
W1	CHS	TRINITY_DN41561_c0_g1	SYBR	None	25.78	25.83	2.86	0	1	86.82
W1		TRINITY_DN41561_c0_g1	SYBR	None	25.9	25.83	2.86	0	1	86.72
W1		TRINITY_DN41561_c0_g1	SYBR	None	25.8	25.83	2.86	0	1	86.72
W2		TRINITY_DN41561_c0_g1	SYBR	None	28.43	28.33	3.74	0.88	0.543367	86.52
W2		TRINITY_DN41561_c0_g1	SYBR	None	28.31	28.33	3.74	0.88	0.543367	86.62
W2		TRINITY_DN41561_c0_g1	SYBR	None	28.25	28.33	3.74	0.88	0.543367	86.62
W3		TRINITY_DN41561_c0_g1	SYBR	None	26.74	26.73	3.87	1.01	0.496546	86.52
W3		TRINITY_DN41561_c0_g1	SYBR	None	26.72	26.73	3.87	1.01	0.496546	86.42
W3		TRINITY_DN41561_c0_g1	SYBR	None	26.74	26.73	3.87	1.01	0.496546	86.42
R1		TRINITY_DN41561_c0_g1	SYBR	None	27.32	27.21	4.01	1.15	0.450625	86.42
R1		TRINITY_DN41561_c0_g1	SYBR	None	27.09	27.21	4.01	1.15	0.450625	86.42
R1		TRINITY_DN41561_c0_g1	SYBR	None	27.21	27.21	4.01	1.15	0.450625	86.32
R2		TRINITY_DN41561_c0_g1	SYBR	None	28.82	28.8	3.95	1.09	0.469761	86.32
R2		TRINITY_DN41561_c0_g1	SYBR	None	28.67	28.8	3.95	1.09	0.469761	86.32
R2		TRINITY_DN41561_c0_g1	SYBR	None	28.92	28.8	3.95	1.09	0.469761	86.32
R3		TRINITY_DN41561_c0_g1	SYBR	None	25.77	25.79	1.97	-0.89	1.85318	86.52
R3		TRINITY_DN41561_c0_g1	SYBR	None	25.77	25.79	1.97	-0.89	1.85318	86.42
R3		TRINITY_DN41561_c0_g1	SYBR	None	25.84	25.79	1.97	-0.89	1.85318	86.42
W1	CHI	TRINITY_DN4532_c0_g1	SYBR	None	24.46	24.26	1.29	0	1	78.05
W1		TRINITY_DN4532_c0_g1	SYBR	None	24.22	24.26	1.29	0	1	78.05
W1		TRINITY_DN4532_c0_g1	SYBR	None	24.11	24.26	1.29	0	1	78.05
W2		TRINITY_DN4532_c0_g1	SYBR	None	27.37	27.44	2.85	1.56	0.339151	77.85
W2		TRINITY_DN4532_c0_g1	SYBR	None	27.49	27.44	2.85	1.56	0.339151	77.85
W2		TRINITY_DN4532_c0_g1	SYBR	None	27.46	27.44	2.85	1.56	0.339151	77.95
W3		TRINITY_DN4532_c0_g1	SYBR	None	24.6	24.66	1.8	0.51	0.702222	77.75
W3		TRINITY_DN4532_c0_g1	SYBR	None	24.56	24.66	1.8	0.51	0.702222	77.65
W3		TRINITY_DN4532_c0_g1	SYBR	None	24.81	24.66	1.8	0.51	0.702222	77.85
R1		TRINITY_DN4532_c0_g1	SYBR	None	27.25	27.35	4.15	2.86	0.137738	77.65
R1		TRINITY_DN4532_c0_g1	SYBR	None	27.4	27.35	4.15	2.86	0.137738	77.65
R1		TRINITY_DN4532_c0_g1	SYBR	None	27.41	27.35	4.15	2.86	0.137738	77.55
R2		TRINITY_DN4532_c0_g1	SYBR	None	29.21	29.65	4.8	3.51	0.0877778	77.65
R2		TRINITY_DN4532_c0_g1	SYBR	None	30	29.65	4.8	3.51	0.0877778	77.45
R2		TRINITY_DN4532_c0_g1	SYBR	None	29.73	29.65	4.8	3.51	0.0877778	77.65
R3		TRINITY_DN4532_c0_g1	SYBR	None	27.31	27.37	3.55	2.26	0.208772	77.75
R3		TRINITY_DN4532_c0_g1	SYBR	None	27.19	27.37	3.55	2.26	0.208772	77.55
R3		TRINITY_DN4532_c0_g1	SYBR	None	27.63	27.37	3.55	2.26	0.208772	77.45
W1	CHI	TRINITY_DN34884_c0_g2	SYBR	None	27.46	27.29	3.16	0	1	82.34
W1		TRINITY_DN34884_c0_g2	SYBR	None	27.26	27.29	3.16	0	1	82.24
W1		TRINITY_DN34884_c0_g2	SYBR	None	27.15	27.29	3.16	0	1	82.04
W2		TRINITY_DN34884_c0_g2	SYBR	None	26.95	26.93	1.22	-1.94	3.83706	82.14
W2		TRINITY_DN34884_c0_g2	SYBR	None	27	26.93	1.22	-1.94	3.83706	82.04
W2		TRINITY_DN34884_c0_g2	SYBR	None	26.83	26.93	1.22	-1.94	3.83706	81.94
W3		TRINITY_DN34884_c0_g2	SYBR	None	27.57	27.53	3.55	0.39	0.76313	82.04
W3		TRINITY_DN34884_c0_g2	SYBR	None	27.54	27.53	3.55	0.39	0.76313	81.94
W3		TRINITY_DN34884_c0_g2	SYBR	None	27.47	27.53	3.55	0.39	0.76313	81.64
R1		TRINITY_DN34884_c0_g2	SYBR	None	22.96	22.94	-1.01	-4.17	18.0009	81.94
R1		TRINITY_DN34884_c0_g2	SYBR	None	22.82	22.94	-1.01	-4.17	18.0009	81.94
R1		TRINITY_DN34884_c0_g2	SYBR	None	23.03	22.94	-1.01	-4.17	18.0009	81.84
R2		TRINITY_DN34884_c0_g2	SYBR	None	26.08	26.04	0.14	-3.02	8.11168	81.94
R2		TRINITY_DN34884_c0_g2	SYBR	None	25.94	26.04	0.14	-3.02	8.11168	81.84
R2		TRINITY_DN34884_c0_g2	SYBR	None	26.1	26.04	0.14	-3.02	8.11168	81.74
R3		TRINITY_DN34884_c0_g2	SYBR	None	25.29	25.33	0.44	-2.72	6.58873	81.84
R3		TRINITY_DN34884_c0_g2	SYBR	None	25.3	25.33	0.44	-2.72	6.58873	81.74
R3		TRINITY_DN34884_c0_g2	SYBR	None	25.4	25.33	0.44	-2.72	6.58873	81.74
W1	F3H	TRINITY_DN86798_c0_g1	SYBR	None	26.13	25.96	1.83	0	1	80.14
W1		TRINITY_DN86798_c0_g1	SYBR	None	25.76	25.96	1.83	0	1	80.24
W1		TRINITY_DN86798_c0_g1	SYBR	None	25.99	25.96	1.83	0	1	80.24
W2		TRINITY_DN86798_c0_g1	SYBR	None	28.93	28.94	3.23	1.4	0.378929	80.44
W2		TRINITY_DN86798_c0_g1	SYBR	None	29.18	28.94	3.23	1.4	0.378929	79.44
W2		TRINITY_DN86798_c0_g1	SYBR	None	28.72	28.94	3.23	1.4	0.378929	79.74
W3		TRINITY_DN86798_c0_g1	SYBR	None	27.36	27.43	3.45	1.62	0.325335	79.84
W3		TRINITY_DN86798_c0_g1	SYBR	None	27.57	27.43	3.45	1.62	0.325335	79.54
W3		TRINITY_DN86798_c0_g1	SYBR	None	27.37	27.43	3.45	1.62	0.325335	79.54
R1		TRINITY_DN86798_c0_g1	SYBR	None	28.26	28.31	4.36	2.53	0.173139	79.64
R1		TRINITY_DN86798_c0_g1	SYBR	None	28.56	28.31	4.36	2.53	0.173139	79.44
R1		TRINITY_DN86798_c0_g1	SYBR	None	28.11	28.31	4.36	2.53	0.173139	79.64
R2		TRINITY_DN86798_c0_g1	SYBR	None	30.59	30.71	4.81	2.98	0.126745	79.54
R2		TRINITY_DN86798_c0_g1	SYBR	None	30.87	30.71	4.81	2.98	0.126745	79.54
R2		TRINITY_DN86798_c0_g1	SYBR	None	30.67	30.71	4.81	2.98	0.126745	79.44
R3		TRINITY_DN86798_c0_g1	SYBR	None	28.28	28.21	3.32	1.49	0.356013	79.64
R3		TRINITY_DN86798_c0_g1	SYBR	None	28.23	28.21	3.32	1.49	0.356013	79.54
R3		TRINITY_DN86798_c0_g1	SYBR	None	28.12	28.21	3.32	1.49	0.356013	79.44
