# Supplementary material for: Transcriptome Sequencing and Chemical Analysis Reveal the Formation Mechanism of White Florets in Carthamus tinctorius L
Source: Plants (Basel). 2020 Jul 4;9(7):847. doi: 10.3390/plants9070847 (PMC7412316; doi:10.3390/plants9070847)
Supplement: Supplementary file 1 [file plants-09-00847-s001.zip › Supplementary Materials/Table S4.xlsx]

## Sheet: Sheet1
Table S4: Specific information of the six batches of the flowers of safflower
Sample No.	Variety	Color	Collection Locality	Collection Time	Specimen No.
W1	Xinhonghua No. 7	White	Tacheng, Xinjiang	2018.08.03	XHH72018080301
W2	Xinhonghua No. 7	White	Tacheng, Xinjiang	2018.08.03	XHH72018080302
W3	Xinhonghua No. 7	White	Tacheng, Xinjiang	2018.08.03	XHH72018080303
R1	Yunhong No. 2	Red	Tacheng, Xinjiang	2018.08.03	YH22018080301
R2	Yunhong No. 2	Red	Tacheng, Xinjiang	2018.08.03	YH22018080302
R3	Yunhong No. 2	Red	Tacheng, Xinjiang	2018.08.03	YH22018080303
