# Supplementary material for: Transcriptome Sequencing and Chemical Analysis Reveal the Formation Mechanism of White Florets in Carthamus tinctorius L
Source: Plants (Basel). 2020 Jul 4;9(7):847. doi: 10.3390/plants9070847 (PMC7412316; doi:10.3390/plants9070847)
Supplement: Supplementary file 1 [file plants-09-00847-s001.zip › Supplementary Materials/Table S5.xlsx]

## Sheet: Sheet1
Table S5: Primers for RT-qPCR
Gene	Unigene Id	Length	Sequence Integrity	Reference Annotation	Forward Primer Sequence (5'–3')	Reverse Primer Sequence (5'–3')	Amplicon Length
PAL	TRINITY_DN79913_c0_g3	2441	0.0557	Phenylalanine ammonia-lyase	TTGTAGAAGTCGTTTACGAG	GAAACAAAGCCCTACACGGT	136
PAL	TRINITY_DN79913_c0_g1	2482	0.0729	Phenylalanine ammonia-lyase	CCGATAGGACTTCCGACAAC	ACCGGAGAAATCCTTAACGC	181
PAL	TRINITY_DN49653_c0_g1	272	0.4301	Phenylalanine ammonia-lyase	TGGATCAATACATGAGCAAT	CCACCATCTTCTTCACCTCC	117
PAL	TRINITY_DN77777_c0_g1	2197	0.056	Phenylalanine ammonia-lyase	GCTAGCCGAGTATTATCCAT	CGAGAGAGAGATTAATTCGG	123
4CL	TRINITY_DN66072_c0_g1	1867	0.0761	4-coumarate--CoA ligase	AGTGTAGAGGTGCGTCACCC	TCCGTTGTTTCATATCATGG	142
4CL	TRINITY_DN136015_c0_g1	844	0.1955	4-coumarate--CoA ligase	CTTCGCCTGCTTGATGATCT	TCGTCTCTCCACAAGCAAGG	165
4CL	TRINITY_DN80006_c2_g1	2591	0.0455	4-coumarate--CoA ligase	TCAGCGTGTGAAAGCAGAAG	GATATTTTGACGACGAAGGT	118
4CL	TRINITY_DN65530_c0_g1	2428	0.0478	4-coumarate--CoA ligase	ATCATGAATCCTCCTTAGGG	CGATCTTTGATGGTAGTGCC	116
C4H	TRINITY_DN73810_c0_g1	2113	0.0691	Trans-cinnamate 4-monooxygenase	CTGAGGCACGAACTCGACAC	AGATTCATGTGTGGGACCAG	146
CHS	TRINITY_DN78058_c6_g2	1802	0.0649	Chalcone synthase	GGTTGTCCCCATTCCTTGAT	GAACATTTGTGCCTACATGG	117
CHS	TRINITY_DN77556_c0_g3	793	0.1602	Chalcone synthase	GGGATATCGGATTGGAACTC	CACTCAACACCTTCCTGGTC	127
CHS	TRINITY_DN77556_c0_g1	1542	0.0778	Chalcone synthase	CAAACGCTTCATGATGTACC	GTGATCTCGGAGCAAACCAC	120
CHS	TRINITY_DN41561_c0_g1	749	0.1856	Chalcone synthase	GAGGTGGGTGATCTTGGATT	TAACATGTGCGCCTACGAAG	139
CHI	TRINITY_DN4532_c0_g1	1018	0.1081	Chalcone isomerase	TGTGAAGAGAATAGAGGAGC	TTTGGAAAGCACAAGGAACC	110
CHI	TRINITY_DN34884_c0_g2	1074	0.1173	Chalcone isomerase	GTAGAGAATAGAGGAGCCAG	TCTAAAATGTGCGTTGCGAT	126
F3H	TRINITY_DN86798_c0_g1	1354	0.0894	Flavanone 3-hydroxylase	ACGTGAGGTCAGGATGAGGA	CTAGAGGTATTGTCTGAGGC	121
Ct60S	KJ634810	1145	0.0803	60S acidic ribosomal protein P0	CATCCATTATCCAACAATC	AAGAGTAATCAGTCTCCA	92
